# Supplementary material for: Grazing Intensities Regulated the Effects of Seasonal Dietary Pattern on Gut Bacterial Community Composition of Sheep
Source: Microorganisms. 2025 Jun 14;13(6):1392. doi: 10.3390/microorganisms13061392 (PMC12196464; doi:10.3390/microorganisms13061392)
Supplement: Supplementary file 1 [file microorganisms-13-01392-s001.zip]

Archive with 1 entries (1 files):
- microorganisms-3662621-supplementary.pdf
